# Supplementary material for: Off-target pharmacological profiling of synthetic cannabinoid receptor agonists including AMB-FUBINACA, CUMYL-PINACA, PB-22, and XLR-11
Source: Front Psychiatry. 2022 Dec 15;13:1048836. doi: 10.3389/fpsyt.2022.1048836 (PMC9798004; doi:10.3389/fpsyt.2022.1048836)
Supplement: Supplementary file 1 [file Table_1.XLSX]

## Sheet: Supplementary table 1
Target	Cell Type	Testing temp	Agonist/ EC80 Incubation time	Control Compound Name	EC80 (uM)
ADCYAP1R1	CHO	37C	2HR	PACAP-27	0.00385
ADORA3	CHO	37C	2HR	2-Cl-IB-MECA	0.00951
ADRA1B	CHO	37C	2HR	Phenylephrine	0.133
ADRA2A	CHO	RT	2HR	UK 14,304	0.00818
ADRA2B	CHO	37C	2HR	UK 14,304	0.531
ADRA2C	CHO	RT	2HR	UK 14,304	0.111
ADRB1	CHO	37C	2HR	Isoproterenol	0.213
ADRB2	CHO	37C	2HR	Isoproterenol	0.126
AGTR1	CHO	RT	2HR	Angiotensin II	0.00155
AGTRL1	CHO	RT	2HR	Apelin-13	0.00228
AVPR1A	CHO	RT	2HR	Vasopressin	0.00315
AVPR1B	CHO	RT	2HR	Vasopressin	0.00809
AVPR2	CHO	RT	2HR	Vasopressin	0.00176
BDKRB1	CHO	37C	2HR	LDA-Bradykinin	0.00467
BDKRB2	CHO	RT	2HR	Bradykinin	0.00329
BRS3	CHO	37C	2HR	TAPN-Bombesin	0.00656
C3AR1	U2OS	37C	2HR	C3A Receptor Agonist (Short Fragment)	0.456
C5AR1	CHO	RT	2HR	Complement C5a	0.0036
C5L2	CHO	37C	2HR	Complement C5a	0.0027
CALCR	U2OS	37C	2HR	Calcitonin	0.0377
CALCRL-RAMP1	CHO	RT	2HR	beta CGRP	0.00154
CALCRL-RAMP2	CHO	37C	2HR	Adrenomedullin	0.00143
CALCRL-RAMP3	CHO	RT	2HR	Adrenomedullin	0.00579
CALCR-RAMP2	CHO	37C	2HR	Calcitonin	0.0305
CALCR-RAMP3	CHO	RT	2HR	Calcitonin	1.15
CCKAR	CHO	RT	2HR	CCK-8	0.0114
CCKBR	CHO	RT	2HR	CCK-8	0.00081
CCR10	U2OS	37C	2HR	CCL27	0.0302
CCR1	CHO	37C	2HR	CCL3	0.00253
CCR2	CHO	37C	2HR	CCL2	0.00698
CCR3	CHO	37C	2HR	CCL13	0.0464
CCR4	CHO	37C	2HR	CCL22	0.00654
CCR5	CHO	37C	2HR	CCL3	0.0101
CCR6	CHO	37C	2HR	CCL20	0.0447
CCR7	CHO	37C	2HR	CCL19	0.0189
CCR8	CHO	37C	2HR	CCL1	0.157
CCR9	CHO	37C	2HR	CCL25	0.37
CHRM1	U2OS	37C	2HR	Acetylcholine	8.04
CHRM2	CHO	37C	2HR	Acetylcholine	24.8
CHRM3	U2OS	RT	2HR	Acetylcholine	3.54
CHRM4	CHO	37C	2HR	Acetylcholine	3.91
CHRM5	CHO	37C	2HR	Acetylcholine	1.03
CMKLR1	CHO	37C	2HR	Chemerin	0.00121
CNR1	CHO	37C	2HR	CP55940	0.0203
CNR2	CHO	RT	2HR	CP55940	0.00412
CRHR1	CHO	37C	2HR	Sauvagine	0.00352
CRHR2	CHO	RT	2HR	Sauvagine	0.0247
CRTH2	U2OS	RT	2HR	PGD2	0.0238
CX3CR1	CHO	37C	2HR	Fractalkine	0.00192
CXCR1	U20S	37C	2HR	CXCL8	0.00495
CXCR2	CHO	37C	2HR	CXCL8	0.000953
CXCR3	CHO	37C	2HR	CXCL11	0.0179
CXCR4	C2C12	37C	2HR	CXCL12	0.00515
CXCR5	CHO	37C	2HR	CXCL13	0.0613
CXCR6	HEK	37C	2HR	CXCL16	0.00139
CXCR7	CHO	37C	2HR	CXCL12	0.0129
DRD1	CHO	37C	2HR	Dopamine	1.73
DRD2L	CHO	37C	2HR	Dopamine	0.1
DRD2S	CHO	RT	2HR	Dopamine	0.3
DRD3	CHO	37C	2HR	Dopamine	0.0235
DRD4	CHO	37C	2HR	Dopamine	0.244
DRD5	CHO	37C	2HR	Dopamine	0.388
EBI2	CHO	RT	2HR	7a,25-Dihydroxycholesterol	0.0233
EDG1	CHO	37C	2HR	S-1-P	0.117
EDG3	CHO	37C	2HR	S-1-P	0.194
EDG4	CHO	RT	3HR	Oleoyl LPA	1.96
EDG5	CHO	37C	2HR	S-1-P	0.119
EDG6	CHO	37C	4HR	S-1-P	0.18
EDG7	CHO	RT	3HR	Oleoyl LPA	3.48
EDNRA	CHO	RT	2HR	Endothelin I	0.0174
EDNRB	CHO	37C	2HR	Endothelin 3	0.00687
F2R	CHO	RT	2HR	TFLLR-NH2	9.6
F2RL1	U20S	RT	2HR	SLIGRL-NH2	2.13
F2RL3	CHO	37C	2HR	AYPGKF-NH2	8.02
FFAR1	DLD1	37C	4HR	GW9508	0.402
FPR1	CHO	37C	2HR	WKYMVm-NH2	0.00852
FPRL1	CHO	37C	2HR	WKYMVm-NH2	0.00391
FSHR	CHO	37C	2HR	FSH	0.00413
GALR1	CHO	37C	2HR	Galanin	0.00379
GALR2	CHO	37C	2HR	Galanin	0.0177
GCGR	CHO	RT	2HR	Glucagon	0.0245
GHSR	U20S	37C	2HR	Ghrelin	0.0175
GIPR	CHO	37C	2HR	GIP	0.0295
GLP1R	CHO	37C	2HR	Exendin-4	0.0126
GLP2R	CHO	37C	2HR	GLP II (1-33)	0.00888
GPR1	CHO	37C	2HR	Chemerin	0.00461
GPR103	CHO	RT	2HR	QRFP-26	0.0142
GPR109A	CHO	37C	2HR	Nicotinic Acid	7.12
GPR109B	CHO	37C	2HR	3-Hydroxyoctanoic Acid	904
GPR119	HEK	37C	2HR	Oleoyl Ethanolamide	4.31
GPR120	CHO	37C	2HR	GW9508	21.5
GPR35	CHO	37C	2HR	Zaprinast	12.1
GPR92	CHO	RT	3HR	Oleoyl LPA	4.28
GRPR	U20S	37C	2HR	GRP	0.00585
HCRTR1	CHO	37C	2HR	Orexin A	0.0106
HCRTR2	CHO	37C	2HR	Orexin A	0.0423
HRH1	CHO	RT	2HR	Histamine	0.21
HRH2	CHO	RT	2HR	Histamine	10.7
HRH3	CHO	37C	2HR	R-a methylhistamine	0.156
HRH4	U20S	37C	4HR	Histamine	0.102
HTR1A	CHO	37C	2HR	Serotonin / 5-HT	0.377
HTR1B	U20S	37C	2HR	Serotonin / 5-HT	0.173
HTR1E	U20S	37C	2HR	Serotonin / 5-HT	0.0216
HTR1F	U20S	37C	2HR	Serotonin / 5-HT	0.127
HTR2A	U20S	37C	2HR	Serotonin / 5-HT	0.171
HTR2C	U20S	37C	2HR	Serotonin / 5-HT	0.0125
HTR5A	U20S	37C	2HR	Serotonin / 5-HT	0.0264
KISS1R	U20S	37C	2HR	Kisspeptin-10	0.038
LHCGR	CHO	37C	2HR	hCG	0.00438
LTB4R	CHO	37C	2HR	Leukotriene B4	0.456
MC1R	U20S	37C	2HR	Melanotan II	0.000557
MC3R	U20S	37C	2HR	Melanotan II	0.00896
MC4R	U2OS	37C	2HR	Melanotan II	0.00408
MC5R	CHO	37C	2HR	Melanotan II	0.0173
MCHR1	U20S	37C	2HR	MCH	0.218
MCHR2	U2OS	37C	2HR	MCH	0.0593
MLNR	CHO	37C	2HR	Motilin	0.00569
MRGPRX1	CHO	37C	2HR	BAM(8-22)	8.58
MRGPRX2	CHO	37C	2HR	Cortistatin 14	0.738
MTNR1A	CHO	37C	2HR	2-Iodomelatonin	0.00277
NMBR	CHO	RT	2HR	Neuromedin B	0.00932
NMU1R	U2OS	37C	2HR	Neuromedin U-25	0.00363
NPBWR1	CHO	RT	2HR	Neuropeptide W23	0.0081
NPBWR2	CHO	37C	2HR	Neuropeptide W23	0.00404
NPFFR1	CHO	37C	2HR	RFRP-3	0.148
NPSR1b	U2OS	37C	2HR	Neuropeptide S	0.0457
NPY1R	CHO	RT	2HR	Peptide YY	0.00418
NPY2R	CHO	37C	2HR	Peptide YY	0.00542
NTSR1	CHO	37C	2HR	[Lys 8,9] Neurotensin	0.000401
OPRD1	CHO	RT	2HR	DADLE	0.00754
OPRK1	U2OS	37C	2HR	Dynorphin A	0.258
OPRL1	CHO	RT	2HR	Orphanin FQ	0.0172
OPRM1	U2OS	RT	2HR	[Met] Enkephalin	2.1
OXER1	CHO	RT	2HR	5-OxoETE	2.13
OXTR	CHO	37C	2HR	Oxytocin	0.00735
P2RY1	U2OS	RT	2HR	2-methylthio-ADP	0.0414
P2RY11	CHO	37C	2HR	ATP	1290
P2RY12	CHO	RT	2HR	2-methylthio-ADP	0.00157
P2RY2	U2OS	37C	2HR	UTP	2.58
P2RY4	CHO	37C	2HR	UTP	0.93
P2RY6	CHO	37C	2HR	UTP	0.225
PPYR1	CHO	37C	2HR	Pancreatic Polypeptide	0.00493
PRLHR	CHO	37C	2HR	PrRP-31	0.0018
PROKR1	CHO	37C	2HR	EG VEGF	0.0533
PROKR2	CHO	37C	2HR	EG VEGF	0.0302
PTAFR	CHO	37C	2HR	PAF	0.019
PTGER2	CHO	37C	2HR	Prostaglandin E2	3.65
PTGER3	CHO	37C	2HR	Prostaglandin E2	0.0126
PTGER4	HEK	37C	2HR	Prostaglandin E2	0.00358
PTGFR	U2OS	37C	2HR	Cloprostenol	0.0295
PTGIR	CHO	37C	2HR	Beraprost	1.7
PTHR1	CHO	37C	2HR	PTH(1-34)	0.0074
PTHR2	CHO	37C	2HR	TIP-39	0.0048
RXFP3	CHO	37C	2HR	Relaxin-3	0.0627
SCTR	CHO	37C	2HR	Secretin	0.00477
SSTR1	U20S	37C	2HR	Somatostatin 28	0.0622
SSTR2	CHO	37C	2HR	Somatostatin 28	0.00838
SSTR3	CHO	37C	2HR	Tyr-SST 14	0.0542
SSTR5	CHO	37C	2HR	Somatostatin 28	0.0422
TACR1	CHO	37C	2HR	Substance P	0.0038
TACR2	CHO	37C	2HR	Substance P	0.278
TACR3	CHO	37C	2HR	Substance P	0.0804
TBXA2R	U2OS	37C	2HR	I-BOP	0.0291
TRHR	U2OS	37C	2HR	TRH	0.00124
TSHR(L)	U2OS	RT	4HR	TSH	0.0293
UTR2	CHO	RT	2HR	Urotensin II	0.00497
VIPR1	CHO	RT	2HR	VIP	0.0037
VIPR2	CHO	37C	2HR	VIP	0.00417

## Sheet: Supplementary table 2
Target	Control Agonist	EC80 (uM)	Control Antagonist	IC50 (uM)
ADORA3	2-Cl-IB-MECA	0.0285	VUF 5574	0.0037319
ADRA2A	UK 14,304	0.00818	Lisuride maleate	0.0243086
ADRA2B	UK 14,304	0.1769	Lisuride maleate	0.000637573
ADRA2C	UK 14,304	0.1231	Lisuride maleate	0.00130527
CALCRL-RAMP2	Adrenomedullin	0.0034	CGRP 8-37 (human)	>1
CALCR-RAMP2	Calcitonin	0.035
CCR10	CCL27	0.09049
CCR4	CCL22	0.01961	C 021 dihydrochloride	0.00257911
CCR6	CCL20	0.04468
CCR8	CCL1	0.15736
CCR9	CCL25	0.35
CHRM2	Acetylcholine	24.817	Atropine	0.0130443
CHRM3	Acetylcholine	3.5393	Atropine	0.00922317
DRD2L	Dopamine	0.2	Risperidone	0.00268621
DRD5	Dopamine	0.38758	Risperidone	0.608118
FPR1	WKYMVm-NH2	0.00852	Boc-MLF	6.42015
GALR1	Galanin	0.01137
GALR2	Galanin	0.05297
GIPR	GIP	0.02949
GLP1R	Exendin-4	0.01259	Exendin-3 (9-39) amide	0.0613366
GLP2R	GLP II (1-33)	0.00296
GPR35	Zaprinast	4.04806	ML 145	0.211132
GRPR	GRP	0.00195
HCRTR1	Orexin A	0.01062	SB 408124	0.0743515
HCRTR2	Orexin A	0.0141	SB 408124	11.5027
HRH1	Histamine	0.0701	Mepyramine maleate	0.00118285
HRH2	Histamine	10.722	Tiotidine	0.0301224
MC3R	Melanotan II	0.00298	HS024	0.013768
MC4R	Melanotan II	0.00408	HS024	0.00153225
MC5R	Melanotan II	0.05
MCHR1	MCH	0.21827	ATC0175	0.0181364
MRGPRX2	Cortistatin 14	0.73754
OXTR	Oxytocin	0.00735	L-368,899	0.00738669
P2RY6	UDP	0.07488	MRS 2578	2.51553
PTGER4	Prostaglandin E2	0.00475	L 161,982	0.0158602
UTR2	Urotensin II	0.00165	SB 657510	0.121572

## Sheet: Supplementary table 3
Two-way ANOVA results corresponding to Figure 5
	F (DFn, DFd)	P value	Signficant?
1 hr
Interaction	F (6, 24) = 7.237	P=0.0002	Yes
Cell type	F (2, 24) = 2.536	P=0.1002	No
Treatment	F (3, 24) = 5.672	P=0.0044	Yes
6 hr
Interaction	F (6, 24) = 1.818	P=0.1380	No
Cell type	F (2, 24) = 5.775	P=0.0090	Yes
Treatment	F (3, 24) = 0.4215	P=0.7393	No
